# Supplementary material for: Ubiquitylation of unphosphorylated c-myc by novel E3 ligase SCFFbxl8
Source: Cancer Biol Ther. 2022 Apr 19;23(1):348–57. doi: 10.1080/15384047.2022.2061279 (PMC9037475; doi:10.1080/15384047.2022.2061279)
Supplement: Supplemental Material [file KCBT_A_2061279_SM6877.zip]

Archive with 3 entries (3 files):
- Supplemental_Figure_1.jpg
- Supplemental_Figure_2_300_dpi.jpg
- Supplemental_Figure_3.jpg
